# Supplementary material for: Strippable Polymeric Nanocomposites Comprising “Green” Chelates, for the Removal of Heavy Metals and Radionuclides
Source: Polymers (Basel). 2021 Nov 30;13(23):4194. doi: 10.3390/polym13234194 (PMC8659526; doi:10.3390/polym13234194)
Supplement: Supplementary file 1 [file polymers-13-04194-s001.zip]

Archive with 1 entries (1 files):
- polymers-1451526-supplementary.pdf
